# Supplementary material for: Field Evidence of Endogenous Vitamin D Synthesis in Atlantic Salmon Induced by Natural Sunlight
Source: Aquac Nutr. 2025 Dec 20;2025:3823472. doi: 10.1155/anu/3823472 (PMC12717467; doi:10.1155/anu/3823472)
Supplement: Supplementary file 1 — Supporting Information Table S1: Level of vitamin D metabolites in plasma (nmol per liter) from Atlantic salmon sampled at 12 different fish farms. Table S2: Level of vitamin D metabolites in plasma (nmol per liter) in three different fish groups sampled before and after transfer to outdoor pens. Table S3: Vitamin D metabolites in plasma from fish reared indoors in seawater (SW) and outdoors in freshwater (FW), reported in nmol per liter. Table S4: Vitamin D metabolites in plasma from fish reared outdoors in seawater in open pens (Farm 7, Store Teistholmen, Rogaland County, Southern Norway). Table S5: Vitamin D metabolites in whole‐body analyses from juvenile fish reared indoors in fresh water versus fish from the same fish group, fed the same commercial feed, but kept in an outdoor freshwater tank for 52 days. [file ANU-2025-3823472-s001.xlsx]

## Sheet: Table S1
	Table S1.	Level of vitamin D metabolites in plasma (nmol per liter) from Atlantic salmon sampled at 12 different fish farms.
	(Table 2)
	Analyte	Farm #	Farm 1	Farm 2	Farm 3	Farm 4	Farm 5	Farm 6	Farm 7	Farm 8	Farm 9	Farm 10	Farm 11	Farm 12		Indoor farms	Outdoor farms
		Sampling date	2023-05-22	2023-03-15	2024-05-30	2022-09-29	2022-05-16	2023-06-07	2023-06-29	2023-10-31	2024-02-07	2024-05-27	2023-09-06	2024-07-23
		Type	Indoor	Outdoor	Indoor	Outdoor	Outdoor	Outdoor	Outdoor	Outdoor	Outdoor	Indoor	Outdoor	Outdoor		Indoor	Outdoor
		Salinity	Fresh water	Sea water	Fresh water	Sea water	Sea water	Sea water	Sea water	Sea water	Sea water	Fresh water	Sea water	Sea water		Fresh water	Sea water
		Water temperature (°C)	10.8	3.8	13	13.9	10.6	6.3	17.8	8.6	3.4	16.4	12.6	14.1
		Fish size (g)	63	3828	405	900	1145	206	1912	2063	1796	132	400	175
		Sample type	Individual	Individual	Individual	Individual	Individual	Pooled (x 10 fish)	Pooled (x 8 fish)	Pooled (x 10 fish)	Individual	Individual	Individual	Individual
	D3 (nmol/L)	Avg	15.6648	95.4906	10.7058	95.1285	129.285	180.729	76.73	54.5075	68.746	5.50778	173.246	132.123		10.6261	111.776
		SD	10.6659	29.4341	6.74021	62.7775	74.1001	67.244	13.9407	4.75104	70.5547	1.36775	103.069	23.684		5.07897	44.9381
		n	89	34	40	20	20	8	9	4	20	9	29	11		3	9
			19.52	79.57	7.86	154.01	144.01	212	106.61	60.96	50.85	6.42	144.01	134.85		15.6648	95.4906
			21.12	64.64	21.98	128.49	61.12	158.03	63.86	55.15	44.6	5.1	134.73	88.48		10.7058	95.1285
			14.4	83.27	7.78	68.52	134.33	206.79	79.46	50.46	43.86	7.46	103.71	107.95		5.50778	129.285
			12.22	81.22	8.8	78.58	87.65	289.37	72.21	51.46	41.75	4.43	203.59	125.39			180.729
			21.44	89.05	1.39	149.79	84.87	203.28	65.95		30	5.21	57.24	147.43			76.73
			20.5	99.6	8.5	306.64	90.42	72.53	66.48		351.59	7.53	206.55	155.61			54.5075
			21.91	72.09	12.07	165.1	108.99	108.32	75.53		102.7	4.31	94.49	135.5			68.746
			9.73	75.64	3.71	51.6	163.17	195.51	69.72		62.27	3.67	86.31	156.23			173.246
			8.69	104.93	18.9	56.11	143.53		90.75		45.68	5.44	323.67	103.37			132.123
			17.36	89	2.96	46.26	60.55				38.91		187.93	137.56
			19.46	87.25	12.17	69.17	114.7				46.64		157.63	160.98
			23.5	211.29	5.01	81.04	170.73				59.85		129.88
			13.95	92.28	7.42	75.7	103.25				71.69		141.51
			10.96	88.11	12.62	98.5	147.52				118.66		520.24
			4.54	89.26	9.09	109.88	106.04				62.24		336.75
			18.83	83.76	3.37	36.14	60.23				57.51		261.88
			26.18	68.71	6.28	52.21	126.68				25.83		243.55
			20.51	49.93	3.73	61.35	212.07				55.49		302.98
			13.88	116.96	14.04	57.84	73.01				19.85		271.73
			41.31	118.16	5.98	55.64	392.83				44.95		58.12
			15.1	161.12	9.32								74.1
			29.25	126.79	18.38								104.99
			28.61	81.56	12.71								122.83
			28.57	95.84	28.55								143.11
			34.88	68.22	11.66								101.58
			25.64	117.67	9.72								176.46
			18.43	96.39	11.63								118.53
			40.22	74.06	11.93								127.35
			24.77	115.95	31.41								88.69
			0.34	116.22	19.81
			11.775	81.17	14.95
			34.77	89.06	7.82
			27.51	94.31	5.86
			39.15	83.6	3.54
			34.7		17.64
			49.79		4.89
			43.9		4.87
			21.85		6.57
			26.46		9.15
			26.65		14.16
			16.96
			10.23
			8.25
			17.8
			18.62
			18.49
			16.87
			10.51
			30.72
			9.92
			12.47
			10.67
			7.5
			3.49
			2.3
			9.67
			5.7
			8.28
			5.46
			1.39
			5.55
			6.92
			5.02
			8.95
			4.85
			3.57
			9.06
			2.88
			10.46
			14.88
			12.85
			8.66
			8.39
			13.63
			13.04
			10.08
			12.2
			14.42
			3.76
			7.93
			5.08
			7.49
			6.4
			3.77
			8.34
			12.88
			10.58
			7.68
			7.17
	25(OH)D3 (nmol/L)	Avg	2.19247	11.8268	2.7825	18.078	14.064	9.865	16.1	9.8625	7.411	1.88556	15.2228	17.2627		2.28684	13.2992
		SD	1.11393	2.78621	0.786292	3.81946	4.29655	4.62947	2.16127	1.00788	2.51791	0.767612	5.4203	2.6586		0.455858	3.72692
		n	89	34	40	20	20	8	9	4	20	9	29	11		3	9
			2.98	13.21	2.18	15.09	13.96	16.43	20.1	10.46	5.06	1.63	12.41	17.89		2.19247	11.8268
			1.86	11.78	2.15	17.94	8.79	6.58	16.82	10.95	9.39	1.27	18.26	14.03		2.7825	18.078
			2.74	9.97	2.25	12.11	11.94	15.04	14.3	8.81	7.03	1.13	20.77	14.46		1.88556	14.064
			3.49	9.29	4.84	14.36	8.03	10.83	16.21	9.23	7.99	1.76	26.01	19.38			9.865
			1.79	12.06	3.95	20.47	11.76	8.87	15.61		6.17	1.73	16.29	15.58			16.1
			4.86	9.11	2.78	15.49	7.07	3.44	15.37		9.53	2.69	10.26	21.46			9.8625
			4.25	15.47	3.63	15.92	14.08	5.39	16.04		10.29	1.08	14.48	17.03			7.411
			2.1	13.51	2.68	12.93	16.75	12.34	12.46		9.44	3.36	17.58	20.72			15.2228
			2.97	9.44	3.87	20.72	21.66		17.99		12.41	2.32	12.82	18.75			17.2627
			2.51	7.21	3.79	22.77	11.51				5.79		10.42	13.7
			1.54	10.07	2.55	18.55	18.04				6.84		30.13	16.89
			1.88	13.99	1.79	23.84	13.66				7.21		15.51
			2.98	9.27	3.5	23.07	19.41				5.49		13.12
			2.26	15.02	3.01	17.61	14.91				7.45		13.39
			2.85	13.32	2.18	23.41	17.67				5.65		13.32
			2.31	12.87	2.49	18.66	8.35				12.71		20.87
			4.84	8.16	2.42	12.08	18.2				4.47		11.75
			1.25	10.64	2.23	15.34	17.02				5.02		6.88
			4.41	9.68	2.89	21.76	9.79				3.63		28.16
			3.03	11.94	1.96	19.44	18.68				6.65		10.32
			2.35	10.7	3.47								12.9
			1.06	11.96	2.58								16.57
			1.25	9.62	2.67								12.19
			1.23	12.13	1.81								12.17
			1.04	8.51	4.12								14.48
			0.98	20.7	2.65								13.26
			3.89	14.82	2.83								11.48
			0.98	11.27	4.09								11.53
			1.74	16.65	3.02								14.13
			0.19	13.57	1.56
			0.65	10.7	2.33
			1.01	13.54	2.42
			2.61	13.12	2.3
			0.95	8.81	2.3
			1.14		3.63
			0.91		1.34
			2.37		2.7
			0.76		3.11
			1.3		1.89
			2.34		3.34
			1.32
			3.31
			2.01
			3.88
			3.41
			2.57
			3.57
			2.77
			2.28
			2.48
			1.79
			2.63
			2.29
			2.4
			1
			4.58
			2.82
			5
			2.91
			0.45
			1.5
			3.03
			3.21
			2.65
			2.12
			1.23
			3.65
			1.44
			1.94
			1.96
			1.79
			2.03
			1.4
			2.03
			1.91
			0.92
			1.39
			1.2
			0.7
			2.64
			0.89
			2.37
			2.32
			4.75
			1.4
			0.86
			0.98
			1.57
			2.13
	1,25(OH)2D3 (nmol/L)	Avg	1.04618	1.00735	1.4235	1.137	1.75	3.77625	1.93889	1.9	1.3595	2.63556	5.04759	2.00727		1.70175	2.21376
		SD	0.677383	0.535177	0.964422	0.882527	1.4433	2.8985	0.910006	1.49695	1.00756	1.30307	2.10156	1.12722		0.830418	1.33455
		n	89	34	40	20	20	8	9	4	20	9	29	11		3	9
			0.87	2.11	1.04	0.37	0.67	10.1	1.78	3.73	0.4	4.86	7.3	1.46		1.04618	1.00735
			2.99	1.21	1.37	2.77	0.44	2.47	1.19	0.86	1.12	3.38	5.14	1.65		1.4235	1.137
			0.83	0.88	1	0.59	1.07	5.09	3.95	0.51	0.79	3.47	4.61	2.27		2.63556	1.75
			2.54	1.67	0.74	3.41	0.83	4.75	0.99	2.5	1.06	1.56	4.82	1.98			3.77625
			1.44	1.29	1.09	1.06	0.82	2.24	1.18		1.42	1.2	9.34	3.32			1.93889
			1.35	1.76	1.6	0.27	0.52	1.29	2.16		1.87	1.42	5.05	0.57			1.9
			1.32	1.39	1.23	2.37	0.64	1.63	2.49		3.14	3.86	3.17	4.16			1.3595
			1.33	0.2	0.92	0.47	2	2.64	2.13		1.08	1.57	4.46	0.64			5.04759
			1.09	0.57	0.59	1.59	4.81		1.58		0.3	2.4	4.7	2.75			2.00727
			1.47	0.73	5.01	1.56	1.06				0.71		4.25	2.38
			1.65	0.72	0.62	0.24	4.37				1.47		8.07	0.9
			1.74	1.89	0.48	0.52	0.89				2.34		9.51
			4.31	0.6	0.99	1.22	4.51				0.08		2.31
			1.06	1.29	2.15	0.24	0.66				1.68		8.62
			0.8	0.68	0.79	0.8	2.87				1.13		7.41
			0.74	0.12	1.07	0.91	0.76				1.45		1.65
			1.28	1.17	2.72	1.41	1.74				4.35		5.28
			1.65	1.86	0.15	0.77	1.68				0.99		3.71
			1.93	0.14	3.21	0.54	1.2				0.37		3.55
			0.92	0.87	1.63	1.63	3.46				1.44		5.9
			1.82	0.86	1.59								3.62
			1.68	0.85	1.59								3.43
			1.41	0.57	1.66								3.81
			0.73	0.83	1.97								3.59
			1.34	1.5	2.86								3.56
			0.74	1.74	0.94								2.94
			1.47	0.45	0.68								4.84
			0.8	0.56	1.84								3.91
			1.22	1.78	2.22								7.83
			0.01	0.91	0.07
			0.225	0.59	1.25
			1.71	0.9	1.91
			2.02	0.93	1.75
			1.75	0.63	0.13
			0.58		1.15
			1.79		2.55
			1.99		1.73
			0.74		2
			1.47		0.47
			0.83		0.18
			0.17
			0.54
			0.41
			1.78
			1.93
			0.56
			0.74
			1.32
			1.13
			0.74
			0.67
			0.78
			0.47
			1.25
			0.75
			1.06
			1.22
			1.11
			1.01
			0.23
			0.39
			0.75
			1.13
			1.075
			0.51
			0.35
			0.49
			0.32
			0.18
			1.17
			0.7
			1.32
			0.4
			0.74
			0.22
			0.13
			0.14
			0.65
			0.18
			0.64
			0.72
			1.12
			1.24
			1.89
			0.55
			0.58
			0.41
			0.66
			0.95

## Sheet: Table S2
	Table S2.	Level of vitamin D metabolites in plasma (nmol per liter) in three different fish groups sampled before and after transfer to outdoor pens.
	(Table 3)
	Analyte	Group #	Group 1			Group 2			Group 3
		Transfer date	2022-08-31			2022-03-25			2023-07-15
		Farm #	Farm 13	Farm 4		Farm 13	Farm 5		Farm 1	Farm 1	Farm 1	Farm 1	Farm 11	Farm 11	Farm 11
		Sampling date	2022-05-09	2022-09-29		2022-02-02	2022-05-16		2023-05-22	2023-06-07	2023-06-22	2023-07-04	2023-08-10	2023-09-06	2023-10-06
		Days before or after transfer	-114	29		-51	52		-54	-38	-23	-11	26	53	83
		Type	Indoor	Outdoor		Indoor	Outdoor		Indoor	Indoor	Indoor	Indoor	Outdoor	Outdoor	Outdoor
		Salinity	Sea water	Sea water		Sea water	Sea water		Fresh water	Fresh water	Fresh water	Fresh water	Sea water	Sea water	Sea water
		Water temperature (°C)	8.3	13.9		8.1	10.6		10.8	11.3	11	11	12.8	12.6	10.1
		Fish size (g)	236	900		478	1145		63	74	100	150	214	400	650
		Sample type	Individual	Individual		Individual	Individual		Individual	Individual	Individual	Individual	Individual	Individual	Individual
	D3 (nmol/L)	Avg	7.6815	95.1285		16.4575	129.285		15.6648	19.4457	19.1427	13.9171	222.678	173.246	78.0636
		SD	6.88754	62.7775		9.26905	74.1001		10.6659	9.71791	13.1213	8.12154	86.4416	103.069	20.6708
		n	20	20		20	20		89	116	52	28	90	29	88
			5.21	154.01		21.14	144.01		19.52	14.39	17.49	11.62	197.21	144.01	84.52
			6.53	128.49		12.6	61.12		21.12	23.8	4.85	25.33	443	134.73	77.06
			14.01	68.52		8.28	134.33		14.4	15.89	5.14	16.54	394.67	103.71	85.82
			2.71	78.58		7.73	87.65		12.22	5.13	18.75	17.63	266.22	203.59	NA
			0.73	149.79		10.59	84.87		21.44	19.77	7.19	40.51	306.39	57.24	80.01
			4.47	306.64		16.98	90.42		20.5	37.24	26.07	26.12	179.6	206.55	124.67
			6.04	165.1		5.09	108.99		21.91	12.04	28.27	13.65	253.77	94.49	73.84
			5.84	51.6		3.42	163.17		9.73	20.37	27.66	12.42	389.53	86.31	47.7
			0.24	56.11		9.77	143.53		8.69	18.03	9.26	10.8	350.13	323.67	54.06
			0.13	46.26		28.7	60.55		17.36	16.02	13.21	17.13	235.66	187.93	65.46
			0.9	69.17		26.76	114.7		19.46	13.89	48.72	2.22	169.3	157.63	69.64
			12.99	81.04		34.68	170.73		23.5	20.85	12.79	5.26	191.3	129.88	34.03
			10.02	75.7		18.15	103.25		13.95	28.83	15.29	13.04	186.02	141.51	76.5
			15.61	98.5		19.27	147.52		10.96	14.98	10.68	9.99	335.45	520.24	88.36
			27.76	109.88		20.81	106.04		4.54	13.59	43.8	10.67	189.54	336.75	73.96
			16.17	36.14		8.3	60.23		18.83	10.84	23.35	15.94	51.72	261.88	72.79
			9.33	52.21		19.74	126.68		26.18	21.11	13.46	5.9	172.03	243.55	79.44
			4.79	61.35		6.46	212.07		20.51	21.94	11.36	0.46	187	302.98	57.44
			2.88	57.84		33.12	73.01		13.88	23.58	11.14	8.42	234.98	271.73	57.69
			7.27	55.64		17.56	392.83		41.31	17.66	19.29	11.64	277.75	58.12	48.89
									15.1	21.46	41.17	9.27	176.54	74.1	93.12
									29.25	15.98	39.66	12.13	161.13	104.99	58.22
									28.61	22.56	11.87	26.49	150.44	122.83	71.97
									28.57	32.97	24.14	9.78	182.2	143.11	64.17
									34.88	33.98	2.71	12.74	181.52	101.58	66.28
									25.64	25.48	42.01	11.03	130.39	176.46	85.35
									18.43	21.18	55.24	16.24	244.72	118.53	80.56
									40.22	37.24	3.56	16.71	180.84	127.35	75.79
									24.77	36.84	13.64		139.57	88.69	112.91
									0.34	42.66	49.04		153.26		79.6
									11.775	25.49	7.53		190.92		52.98
									34.77	21.77	16.87		348		58.67
									27.51	22.72	3.69		111.86		93.57
									39.15	59.1	17.41		244.32		52.33
									34.7	20.08	31.41		238.61		79.52
									49.79	38.64	24.41		291.27		56.67
									43.9	25.31	11.36		141.63		73.46
									21.85	21.59	16.06		178.52		56.59
									26.46	28.95	15.56		309.9		44.93
									26.65	35.64	11.44		146.12		57.43
									16.96	8.4	12.42		193.05		79.34
									10.23	10.82	7.22		136.04		68.58
									8.25	20.68	8.26		154.96		59.85
									17.8	18.98	17.93		84.67		74.25
									18.62	32.52	18		117.59		72.22
									18.49	27.35	16.69		210.5		72.13
									16.87	24.14	7.65		242.38		61.51
									10.51	22.12	39.72		166.63		63.24
									30.72	21.71	9.49		204.13		100.27
									9.92	29.38	28.04		118.5		94.26
									12.47	26.48	9.29		105.13		74.15
									10.67	25.73	14.16		157.06		55.2
									7.5	21.77			283.35		75.28
									3.49	13.76			234.6		73.53
									2.3	24.09			301.5		56.36
									9.67	20.47			278.27		82.23
									5.7	14.57			205.546		119.04
									8.28	18.96			249.49		101.04
									5.46	11.84			396.791		114.08
									1.39	17.61			403.35		143.83
									5.55	10.45			311.24		125.21
									6.92	3.08			251.33		74.65
									5.02	4.65			152.55		90.13
									8.95	12.16			179.3		77.34
									4.85	16.34			196.62		69.85
									3.57	16.61			130.6		86.27
									9.06	13.71			285.1		66.29
									2.88	32.09			156.29		91.75
									10.46	4.87			263.72		82.58
									14.88	11.36			230.1		84.64
									12.85	20.22			151		57.81
									8.66	23.7			223.658		106.61
									8.39	24.04			257		81.21
									13.63	22.15			129.06		96.24
									13.04	15.37			346.55		84.19
									10.08	9.4			284.74		100.2
									12.2	27.3743			273.97		77.11
									14.42	15.92			226.32		71.94
									3.76	27.2			513.2		60.95
									7.93	11.81			268.89		137.12
									5.08	22.22			315.92		58.72
									7.49	7.65			337.27		99.52
									6.4	11.59			161.33		65.36
									3.77	17.54			178.61		88.2
									8.34	13.54			111.3		72.38
									12.88	25.64			165.605		91.09
									10.58	24.36			207.19		57.4
									7.68	25.66			318.37		113.32
									7.17	19.01			119.37		95.13
										46.71			138.23
										6.84
										4.7
										3.06
										9.1
										19.52
										11.24
										13.24
										10.91
										25.87
										0.85
										5.19
										13.96
										21.07
										17.88
										25.43
										5.63
										3.04
										13.65
										29.7
										12.22
										15.65
										16.05
										9.81
										7.02214
										26.95
										19.73
	25(OH)D3 (nmol/L)	Avg	3.9875	18.078		4.967	14.064		2.19247	1.56158	2.50712	2.53536	16.2998	15.2228	13.2457
		SD	3.06639	3.81946		2.4146	4.29655		1.11393	0.90511	0.870148	0.833527	6.25696	5.4203	2.95711
		n	20	20		20	20		89	116	52	28	90	29	88
			0.81	15.09		4.65	13.96		2.98	1.02	2.93	2.2	19.93	12.41	11.78
			4.28	17.94		6.05	8.79		1.86	2.28	2.12	2.69	30.28	18.26	10.88
			10.78	12.11		9.13	11.94		2.74	1.28	2.18	2.17	23.32	20.77	10.74
			2.84	14.36		2.75	8.03		3.49	1.43	2.41	3.67	17.03	26.01	NA
			0.16	20.47		4.39	11.76		1.79	1.13	2.79	2.8	15.1	16.29	10.6
			3.15	15.49		8.62	7.07		4.86	1.18	3.04	3.33	14.34	10.26	7.95
			6.65	15.92		4.22	14.08		4.25	1.29	1.62	2.87	16.84	14.48	9.56
			1.35	12.93		3.18	16.75		2.1	0.57	1.66	1.72	27.55	17.58	11.37
			0.06	20.72		3.15	21.66		2.97	1.55	2.58	2.21	16.14	12.82	6.96
			0.06	22.77		5.09	11.51		2.51	1.15	2.85	3.53	10.36	10.42	12.1
			0.39	18.55		3.6	18.04		1.54	0.82	1.77	3.21	10.96	30.13	10.37
			5.25	23.84		4.96	13.66		1.88	1	3.51	2.04	13.45	15.51	11.29
			5.66	23.07		3.08	19.41		2.98	1.23	3.35	2.97	14.06	13.12	13.19
			3.21	17.61		9.98	14.91		2.26	1.24	1.68	2.59	9.13	13.39	11.11
			8.57	23.41		8.29	17.67		2.85	1.86	2.92	2.04	9.9	13.32	16.34
			7.64	18.66		2.74	8.35		2.31	1.74	3.96	2.09	3.99	20.87	13.75
			2.9	12.08		2.96	18.2		4.84	1.34	3.16	1.52	12.69	11.75	10.43
			6.45	15.34		2.73	17.02		1.25	0.77	1.94	0.5	17.22	6.88	10.97
			4.87	21.76		7.22	9.79		4.41	1.09	2.5	3.87	10.56	28.16	10.79
			4.67	19.44		2.55	18.68		3.03	0.99	1.68	2.73	11.61	10.32	11.44
									2.35	1.86	3.32	2.93	10.26	12.9	10.28
									1.06	2.85	3.75	2.08	10.24	16.57	12.32
									1.25	2.57	3.25	2.71	7.48	12.19	12.19
									1.23	2.15	3.35	3.92	20.56	12.17	8.46
									1.04	2.42	1.16	2.66	10.92	14.48	10.71
									0.98	3.38	3.5	0.81	8.03	13.26	7.91
									3.89	1.76	3.2	1.86	13.44	11.48	12.75
									0.98	2.2	1.12	3.27	11	11.53	10.55
									1.74	1.88	2.18		9.37	14.13	8.5
									0.19	1.19	3.28		13.36		16.24
									0.65	4.61	2.62		15.33		18.35
									1.01	2.31	2.23		20.93		15.08
									2.61	4.09	2.69		14.77		14.46
									0.95	1.58	4.07		9.07		14.11
									1.14	2.93	2.21		19.9		15.05
									0.91	2.54	3.44		19.7		12.83
									2.37	3.91	2.48		13.49		15.87
									0.76	4.37	4.87		7.69		12.15
									1.3	4.09	2.72		12.49		10.67
									2.34	1.79	1.11		16.2		14.47
									1.32	2.15	2.31		6.37		14.06
									3.31	1.71	2.57		7.8		12.92
									2.01	1.5	3.06		10.93		14.84
									3.88	2.13	2.65		11.43		15.63
									3.41	1.32	2.05		17.17		13.76
									2.57	1.38	2.34		14.25		14.81
									3.57	1.96	1.7		11.13		13.67
									2.77	1.14	1.76		15.64		15.15
									2.28	1.03	1.02		11.32		14.39
									2.48	1.13	1.41		9.09		14.34
									1.79	0.75	0.9		4.83		12.17
									2.63	1.03	1.4		12.14		8.47
									2.29	1.2			14.97		10.59
									2.4	1.4			27.03		10.33
									1	0.81			22.85		8.66
									4.58	1.01			29.16		13.74
									2.82	2.24			13.7312		10.03
									5	1.21			13.93		9.99
									2.91	1.37			25.2141		12.55
									0.45	0.72			20.71		10.51
									1.5	0.77			33.21		17.23
									3.03	0.87			23.3		13.75
									3.21	1.18			17.79		19.78
									2.65	0.72			25.61		17.81
									2.12	0.5			17.19		10.14
									1.23	0.6			14.57		11.36
									3.65	0.65			19.02		14.28
									1.44	0.57			17.04		13.53
									1.94	0.62			21.91		16.93
									1.96	0.15			13.47		18.11
									1.79	0.97			16.39		18.12
									2.03	0.73			24.6711		13.99
									1.4	0.67			21.59		16.38
									2.03	0.58			13.98		15.29
									1.91	0.49			20.67		18.25
									0.92	0.82			17.65		18.68
									1.39	1.22571			13.52		16.56
									1.2	0.63			21.42		14.89
									0.7	0.44			26.72		18.38
									2.64	1.98			21.71		14.3
									0.89	3.9			17.73		15.94
									2.37	2.45			35.68		15.87
									2.32	1.91			16.01		16.13
									4.75	1.88			21.92		14.46
									1.4	1.16			20.43		13.75
									0.86	1.95			15.675		13.65
									0.98	1.16			21.53		10.39
									1.57	1.94			15		12.89
									2.13	1.74			15.62		19.6
										1.97			17.57
										1.47
										1.17
										1.63
										2.38
										2.2
										3.21
										2.25
										1.82
										1.73
										1.1
										0.54
										0.75
										2.36
										3.21
										1.86
										0.42
										0.41
										1.69
										0.73
										1.66
										0.89
										1.49
										1.13
										1.09786
										1.3
										0.79
	1,25(OH)2D3 (nmol/L)	Avg	2.34	1.137		1.7995	1.75		1.04618	3.43026	5.88346	4.58929	2.61053	5.04759	3.19716
		SD	2.25714	0.882527		1.15039	1.4433		0.677383	2.30913	2.47273	2.2972	1.91215	2.10156	1.55031
		n	20	20		20	20		89	116	52	28	90	29	88
			0.14	0.37		1.54	0.67		0.87	5	3.54	8.35	2.88	7.3	4.46
			1.87	2.77		1.73	0.44		2.99	5.12	4.41	7.39	1.4	5.14	3.54
			4.04	0.59		1.73	1.07		0.83	2.21	3.05	6.47	1.83	4.61	2.94
			1.92	3.41		1.28	0.83		2.54	3.77	4.25	2.86	1.27	4.82	NA
			0.16	1.06		2.31	0.82		1.44	3.91	4.96	1.87	1.52	9.34	4.89
			0.8	0.27		1.61	0.52		1.35	3.56	4	4.9	0.51	5.05	1.48
			0.92	2.37		2.31	0.64		1.32	8.98	4.17	6.54	2.32	3.17	3.88
			0.06	0.47		1.95	2		1.33	2.06	4.68	6.13	1.14	4.46	3.76
			0.09	1.59		1.02	4.81		1.09	3.55	5.95	4.68	0.49	4.7	7.09
			0.04	1.56		2.08	1.06		1.47	4.71	4.53	4.47	1.78	4.25	3.7
			0.26	0.24		0.5	4.37		1.65	3.06	2.76	2.93	1.46	8.07	2.12
			5.33	0.52		4.39	0.89		1.74	4.76	5.8	3.18	3.69	9.51	1.76
			2.54	1.22		3.27	4.51		4.31	2.43	5.62	4.91	2.06	2.31	1.57
			2.61	0.24		0.67	0.66		1.06	3.87	8.88	3.84	3.86	8.62	1.92
			5.58	0.8		3.28	2.87		0.8	4.57	5.66	2.57	0.21	7.41	3.31
			5.87	0.91		0.37	0.76		0.74	4.07	4.01	5.96	1.36	1.65	3.16
			2.68	1.41		0.55	1.74		1.28	4.27	11.06	0.99	1.47	5.28	3.3
			7.54	0.77		1.08	1.68		1.65	1.62	6.51	1.04	3.27	3.71	1.33
			2.64	0.54		3.76	1.2		1.93	3.21	10.9	6.21	1.45	3.55	1.78
			1.71	1.63		0.56	3.46		0.92	5.03	7.34	2.25	1.01	5.9	0.83
									1.82	7.78	7.26	3.33	2.72	3.62	3.19
									1.68	8.82	10.7	5.54	2.17	3.43	4.91
									1.41	5.32	3.73	4.37	1.68	3.81	4.36
									0.73	2.5	5.04	2.01	1.44	3.59	3.41
									1.34	4.25	1.68	8.64	4.57	3.56	4.77
									0.74	4.43	13.4	3.42	3.06	2.94	6.62
									1.47	7.98	5.14	3.8	1.43	4.84	3.63
									0.8	2.37	2.28	9.85	3.24	3.91	4.16
									1.22	6.73	4.23		1.74	7.83	6.62
									0.01	2.05	5.01		2.68		5.91
									0.225	9.9	4.7		1.62		2.23
									1.71	4.19	11.37		1.28		2.49
									2.02	5.31	3.29		1.87		3.32
									1.75	1.99	9.66		4.17		3.57
									0.58	9.02	6.57		5.56		4.39
									1.79	6.79	6.63		0.82		2.16
									1.99	8.39	7.98		0.31		2.77
									0.74	9.98	5.64		2.05		2.9
									1.47	5.78	5.12		0.79		4.45
									0.83	4.22	5.7		1.62		2.25
									0.17	8.13	3.74		1.6		1.98
									0.54	8.91	4.51		1.84		2.72
									0.41	3.36	5.51		0.41		1.82
									1.78	6.7	7.01		0.21		2.29
									1.93	2.86	6.95		1.14		3.65
									0.56	5.94	4.29		1.39		1.79
									0.74	5.52	6.3		0.21		6.47
									1.32	4.5	3.8		1.5		3.33
									1.13	1.81	7.05		0.82		3.19
									0.74	1.79	7.27		0.96		4.2
									0.67	2.21	4.38		1.69		6.11
									0.78	1.37	7.92		1.32		5.88
									0.47	5.49			8.48		5.28
									1.25	3.59			0.77		7.79
									0.75	1.7			3.42		4.21
									1.06	3.53			3.5		4.36
									1.22	6.24			6.02875		2.25
									1.11	4.55			6.57		2.49
									1.01	4.6			2.87529		5.42
									0.23	2.4			1.56		4.58
									0.39	2.08			3.31		1.67
									0.75	2.35			2.31		2.95
									1.13	4.52			4.05		2.56
									1.075	3.14			4.46		0.88
									0.51	1.77			3.56		0.67
									0.35	1.45			0.92		1.81
									0.49	2.02			2.09		1.15
									0.32	1.8			5.35		1.68
									0.18	4.23			2.04		4.19
									1.17	0.27			1.35		1.17
									0.7	1.5			2.66		0.8
									1.32	0.41			4.40222		2.51
									0.4	3.44			2.84		3.27
									0.74	1.4			5.19		2.21
									0.22	0.51			1.73		0.97
									0.13	4.89			6.13		2.66
									0.14	0.55			7.35		1.76
									0.65	2.79			2.82		2.14
									0.18	1.8			10.0267		2.31
									0.64	1.17			1.67		2.03
									0.72	0.73			2.38		2.59
									1.12	1.09			6.32		3.32
									1.24	0.93			1.97		2.69
									1.89	1.72			2.24		4.14
									0.55	0.62			2.66		2.92
									0.58	1.59			3.245		3.06
									0.41	3.33			2.53		1.39
									0.66	2.6			1.87		3.37
									0.95	2.13			5.44		3.74
										1.07			5.94
										1.32
										4.55
										1.53
										0.7
										1.91
										4.58
										6.22
										2.57
										1.61
										0.76
										0.21
										0.95
										2.53
										2.51
										1.31
										0.41
										0.76
										3.74
										2.48
										2.76
										1.91
										3.53
										3
										1.45
										2.53
										1.42

## Sheet: Table S3
	Table S3.	Vitamin D metabolites in plasma from fish reared indoors in seawater (SW) and outdoors in freshwater (FW), reported in nmol per liter.
	(Figure 3)
	Analyte	Farm #	Farm 13	Farm 14	Farm 10	Farm 15
		Sampling date	2023-11-07	2024-05-28	2024-05-27	2024-04-03
		Type	Indoor	Indoor	Outdoor	Outdoor
		Salinity	Sea water	Sea water	Fresh water	Fresh water
		Water temperature (°C)	10.9	12	14.7	4
		Fish size (g)	134	226	105	91
		Sample type	Individual	Individual	Individual	Individual
	D3 (nmol/L)	Avg	2.57658	11.6803	98.0821	226.151
		SD	1.58256	4.10829	48.6185	86.7065
		n	19	30	9	20
			0.911429	10.88	39.93	175.18
			1.57143	14.12	90.66	128.56
			4.16889	8.68	44.98	180.78
			2.04286	9.19	129.12	271.67
			3.59333	9.71	159.24	289.93
			1.43	11.48	123.56	171.93
			0.825	6.85	161.71	203.32
			5.70152	16.16	92.1789	197.64
			0.715556	17.57	41.36	146.47
			0.151282	6.68		346.57
			3.28429	5.99		362.72
			1.4327	6.11		290.43
			1.25714	12.69		266.23
			4.57286	9.57		20.57
			3.11111	8.88		269
			3.78	11.93		149.82
			4.35556	8.58		242.09
			2.27857	4.37		254.13
			3.77143	15.07		369.29
				7.21		186.69
				17.27
				17.85
				15.05
				9.67
				11.37
				12.23
				12.71
				16.9
				18.34
				17.3
	25(OH)D3 (nmol/L)	Avg	3.44806	4.52667	9.64708	12.145
		SD	1.54965	1.27261	3.29636	6.39252
		n	19	30	9	20
			5.97143	5.21	11.32	14.34
			0.817143	3.42	6.99	6.82
			4.23111	4.68	13	18.27
			3.78714	4.93	6.68	11.47
			2.50444	4.11	10.85	9.59
			2.275	4.49	6.73	6.12
			4.85833	6.1	5.1	7.39
			7.08273	4.79	14.2737	7.59
			3.06444	5.17	11.88	12.42
			3.70641	2.97		23.6
			2.57714	4.74		12.11
			4.19027	3.99		10.49
			2.16857	3.94		8.65
			2.26286	3.14		1.71
			3.20444	3.55		15.93
			5.13333	3.64		19.12
			3.67111	3.27		6.28
			1.83857	2.57		14.68
			2.16857	3.69		27.85
				2.75		8.47
				7.05
				4.82
				6.49
				4.23
				7.61
				5.39
				5.51
				6.2
				3.5
				3.85
	1,25(OH)2D3 (nmol/L)	Avg	6.69889	7.03433	3.09111	2.8625
		SD	3.46758	4.15332	1.53327	2.52387
		n	19	30	9	20
			5.15429	6.1	3.89	2.77
			3.33143	4.55	0.59	1.26
			7.04667	9.79	6.06	2.35
			6.63143	13.03	2.4	2.62
			4.48	10.61	3.4	0.59
			2.795	2.98	3.23	4.88
			6.91167	5.82	3.62	0.04
			7.61273	5.27	1.6	1.38
			4.72889	0.36	3.03	2.22
			4.37205	8.27		8.47
			4.98143	5		0.11
			3.83595	3.49		4.86
			5.59429	4.31		1.69
			3.89714	10.43		0.45
			14.7622	7.16		5.38
			5.77111	3.48		8.8
			13.8911	4.19		3.48
			9.80571	8.58		1.28
			11.6757	11.95		3.54
				4.96		1.08
				3.29
				7.07
				22.51
				4.96
				6.84
				3.48
				7.81
				7.44
				10.39
				6.91

## Sheet: Table S4
	Table S4.	Vitamin D metabolites in plasma from fish reared outdoors in seawater in open pens (Farm 7, Store Teistholmen, Rogaland County, Southern Norway).
	(Figure 5)
	Analyte	Farm #	Farm 7	Farm 7	Farm 7	Farm 7	Farm 7	Farm 7	Farm 7	Farm 7	Farm 7	Farm 7	Farm 7	Farm 7
		Sampling date	2023-06-29	2023-08-23	2023-11-09	2023-12-19	2024-01-23	2024-02-20	2024-04-15	2024-06-10	2024-07-31	2024-10-02	2024-11-08	2024-12-06
		Type	Outdoor	Outdoor	Outdoor	Outdoor	Outdoor	Outdoor	Outdoor	Outdoor	Outdoor	Outdoor	Outdoor	Outdoor
		Salinity	Sea water	Sea water	Sea water	Sea water	Sea water	Sea water	Sea water	Sea water	Sea water	Sea water	Sea water	Sea water
		Water temperature (°C)	17.8	16.8	10.4	6.4	6.8	6	6.5	13.2	17.6	13.8	11.4	10
		Fish size (g)	1912	3714	5667	6933	6168	8908	1049	1598	2452	4027	4263	5101
		Sample type	Pooled (x 8 fish)	Pooled (x 16 fish)	Pooled (x 14 fish)	Pooled (x 8 fish)	Individual	Individual	Individual	Individual	Pooled (x 8 fish)	Individual	Pooled (x 4 fish)	Pooled (x 12 fish)
	D3 (nmol/L)	Avg	76.73	48.9414	43.9117	37.6433	21.8012	31.8575	47.0425	49.2223	38.4325	37.8625	34.8392	24.5325
		SD	13.9407	7.9244	11.7015	9.99368	8.54394	11.5497	20.7086	23.6485	9.09464	13.9325	12.4566	7.58425
		n	9	7	6	3	16	8	32	30	4	16	12	4
			106.61	37.49	39.04	38.59	12.22	44.35	66.55	101.17	31.44	26.99	38.78	27.41
			63.86	55.79	39.13	47.13	15.03	19.57	42.85	33.1	29.72	46.27	52.74	32.66
			79.46	48.23	26.53	27.21	16.06	21.24	71.21	113.08	46.21	33.4	25.92	14.69
			72.21	49.68	60.39		21.65	15.61	65.52	24.94	46.36	24.52	37.22	23.37
			65.95	45.29	51.27		28.32	45.75	40.49	63.55		34.27	28.26
			66.48	61.73	47.11		20.84	34.84	71.24	64.39		62	48.43
			75.53	44.38			17	36.4	60.17	46.67		35.87	43.22
			69.72				12.3	37.1	68.06	71.47		51.98	28.29
			90.75				17.46		57.54	47.26		29.63	47.32
							31.08		83.26	67.3		19.26	21.21
							17.86		59.16	43.02		32.9	10.33
							25.59		53.55	52.21		38.51	36.35
							41.93		45.33	48.35		17.83
							35.26		32.8	77.26		43.8
							21.21		67.81	44.28		66.76
							15.01		83.02	46.83		41.81
									56.04	19.89
									33.26	19.88
									24.28	34.43
									49.31	35.17
									23.54	34.08
									61.31	33.18
									18.48	23.34
									33.31	17.95
									15.97	49.53
									21.34	61.25
									21.35	31.8
									43.25	29.85
									36.18	55.88
									7.64	85.56
									63.89
									27.65
	25(OH)D3 (nmol/L)	Avg	16.1	9.77429	7.89	8.93667	5.20625	9.16125	8.64	14.2043	11.565	8.17375	6.11333	8.7775
		SD	2.16127	1.92284	1.25582	0.402782	1.72687	1.93908	4.43384	4.29985	1.11799	1.79127	1.59447	1.10621
		n	9	7	6	3	16	8	32	30	4	16	12	4
			20.1	12.29	8.03	9.4	3.73	9.04	9.05	13.28	12.9	5.83	5.36	8.59
			16.82	10.05	7.31	8.67	2.91	7.73	8.54	13.4	10.46	6.46	4.03	7.63
			14.3	7.65	6.08	8.74	4.3	10.47	13.29	23.57	12.05	7.88	7.61	8.6
			16.21	10.11	7.64		5.82	6.68	11.18	13.71	10.85	12.42	5.88	10.29
			15.61	12.03	8.41		8.73	8.6	9.21	16.33		7.22	7.16
			15.37	7.53	9.87		4.37	8.85	13.47	17.83		7.4	6.66
			16.04	8.76			6.04	13.14	17.24	17.04		9.34	3.75
			12.46				4.46	8.78	9.93	15.57		8.74	8.65
			17.99				4.46		11.35	10.76		8.22	5.55
							3.33		18.21	25.02		7.12	6.5
							4.18		10.21	22.19		10.67	4.25
							6.68		11.71	14.56		10.79	7.96
							7.77		11.63	16.62		7
							4.29		13.04	20.13		7.36
							7.75		14.87	17.83		6.91
							4.48		15.11	13.83		7.42
									4.7	11.6
									4.6	8.72
									2.89	13.03
									3.78	9.68
									1.52	9.97
									4.7	11.52
									2.81	12.06
									7.58	11.23
									5.54	10.19
									4.84	11.8
									6.99	9.09
									5.57	10.94
									5.31	10.19
									5.64	14.44
									6.95
									5.02
	1,25(OH)2D3 (nmol/L)	Avg	1.93889	1.67714	0.723333	2.33333	1.1025	1.75375	5.54656	2.60333	1.175	1.95467	1.17545	1.345
		SD	0.910006	1.09843	0.320416	0.744133	0.838654	1.65063	3.7979	2.06108	0.730867	0.84755	0.618536	0.363822
		n	9	7	6	3	16	8	32	30	4	15	11	4
			1.78	2.26	1.01	2.98	0.26	3.04	3.76	5.97	0.58	nd	0.54	1.25
			1.19	0.96	0.1	2.5	0.29	1.52	3.86	2.56	1.49	1.54	0.61	1.23
			3.95	2.24	0.91	1.52	0.67	0.68	5.23	3.11	0.57	0.97	nd	1.87
			0.99	3.05	0.78		1.09	0.4	4.63	2.93	2.06	2.42	1.53	1.03
			1.18	2.49	0.78		1.83	1.76	8.17	1.5		0.29	1.8
			2.16	0.6	0.76		0.15	0.89	2.2	1.75		2.93	0.49
			2.49	0.14			1.22	5.23	4.87	3.75		2.04	0.85
			2.13				0.36	0.51	9.24	2.18		2.13	1.8
			1.58				0.33		5.09	3.47		1.59	0.84
							0.94		4.57	2.2		0.67	0.62
							0.69		1.33	2.16		3.39	1.73
							2.15		0.44	1.46		2.25	2.12
							2.24		0.71	1.64		2.94
							1.2		12.03	11.14		2.04
							1.17		3.34	4.36		2
							3.05		4.66	2.62		2.12
									2.07	3.38
									11.08	1.08
									11.06	4.81
									6	2.25
									4.32	0.74
									6.13	1.83
									1.99	2.95
									3.22	0.38
									3.31	1.34
									8.92	0.37
									0.72	1.2
									5.9	2.08
									16.49	1.14
									3.03	1.75
									10.09
									9.03

## Sheet: Table S5
	Table S5.	Vitamin D metabolites in whole-body analyses from juvenile fish reared indoors in fresh water versus fish from the same fish group, fed the same commercial feed, but kept in an outdoor freshwater tank for 52 days.
	(Figure 6)
	Analyte	Farm #	Farm 10			Farm 10
		Sampling date	2024-09-27			2024-09-27
		Type	Indoor			Outdoor
		Salinity	Fresh water			Fresh water
		Water temperature (°C)	14.4			13.6
		Fish size (g)	74			70
		Sample type	Individual			Individual
	D3 (µg/100g)	Avg	1.10745	1.10745		6.14192	6.14192
		SD	0.269754	0.266693		3.21804	3.44536
		n	15	5		15	5
		Fish 1 - Analysis 1	1.05451		Fish 1 - Analysis 1	2.88807
		Fish 1 - Analysis 2	1.32114	1.28565	Fish 1 - Analysis 2	2.1946	2.47067
		Fish 1 - Analysis 3	1.48131		Fish 1 - Analysis 3	2.32934
		Fish 2 - Analysis 1	0.772079		Fish 2 - Analysis 1	8.95514
		Fish 2 - Analysis 2	0.785899	0.774181	Fish 2 - Analysis 2	7.86527	8.30887
		Fish 2 - Analysis 3	0.764564		Fish 2 - Analysis 3	8.10621
		Fish 3 - Analysis 1	1.43326		Fish 3 - Analysis 1	6.50386
		Fish 3 - Analysis 2	1.36786	1.36716	Fish 3 - Analysis 2	6.62058	6.40073
		Fish 3 - Analysis 3	1.30037		Fish 3 - Analysis 3	6.07774
		Fish 4 - Analysis 1	1.20913		Fish 4 - Analysis 1	2.96386
		Fish 4 - Analysis 2	1.09562	1.24055	Fish 4 - Analysis 2	2.91599	2.99201
		Fish 4 - Analysis 3	1.41689		Fish 4 - Analysis 3	3.09617
		Fish 5 - Analysis 1	0.803954		Fish 5 - Analysis 1	9.83672
		Fish 5 - Analysis 2	0.945223	0.869725	Fish 5 - Analysis 2	10.2995	10.5373
		Fish 5 - Analysis 3	0.859998		Fish 5 - Analysis 3	11.4757
	25(OH)D3 (µg/100g)	Avg	0.0741345	0.0741345		0.0712487	0.0712487
		SD	0.0239643	0.0219356		0.0284456	0.0253024
		n	15	5		15	5
		Fish 1 - Analysis 1	0.0660394		Fish 1 - Analysis 1	0.0449753
		Fish 1 - Analysis 2	0.0623136	0.0536166	Fish 1 - Analysis 2	0.0314485	0.0412146
		Fish 1 - Analysis 3	0.0324967		Fish 1 - Analysis 3	0.0472201
		Fish 2 - Analysis 1	0.0792042		Fish 2 - Analysis 1	0.0770398
		Fish 2 - Analysis 2	0.0753408	0.0792267	Fish 2 - Analysis 2	0.116285	0.106028
		Fish 2 - Analysis 3	0.0831351		Fish 2 - Analysis 3	0.124759
		Fish 3 - Analysis 1	0.0686724		Fish 3 - Analysis 1	0.0504468
		Fish 3 - Analysis 2	0.0870731	0.069269	Fish 3 - Analysis 2	0.0531869	0.0558948
		Fish 3 - Analysis 3	0.0520614		Fish 3 - Analysis 3	0.0640507
		Fish 4 - Analysis 1	0.1058		Fish 4 - Analysis 1	0.0677417
		Fish 4 - Analysis 2	0.117014	0.109262	Fish 4 - Analysis 2	0.122233	0.0854187
		Fish 4 - Analysis 3	0.104973		Fish 4 - Analysis 3	0.0662809
		Fish 5 - Analysis 1	0.0619554		Fish 5 - Analysis 1	0.0616634
		Fish 5 - Analysis 2	0.0374134	0.0592981	Fish 5 - Analysis 2	0.0682886	0.0676873
		Fish 5 - Analysis 3	0.0785254		Fish 5 - Analysis 3	0.07311
